# Supplementary material for: Barriers to the Successful Health Care Transition of Patients with Kidney Disease: A Mixed-Methods Study on the Perspectives of Adult Nephrologists
Source: Children (Basel). 2022 May 30;9(6):803. doi: 10.3390/children9060803 (PMC9221888; doi:10.3390/children9060803)
Supplement: Supplementary file 1 [file children-09-00803-s001.zip]

Archive with 2 entries (2 files):
- Supp 1 online survey.pdf
- Supp 2 Interviewguideline.pdf
